# Supplementary material for: Silencing CA1 pyramidal cells output reveals the role of feedback inhibition in hippocampal oscillations
Source: Nat Commun. 2024 Mar 11;15:2190. doi: 10.1038/s41467-024-46478-3 (PMC10928166; doi:10.1038/s41467-024-46478-3)
Supplement: Supplementary file 4 — Supplementary Data 1 [file 41467_2024_46478_MOESM4_ESM.xlsx]

## Sheet: Sheet1
947702	5469799	2785367	842959	883992
1000834	5865579	2858450	848083	901287
1381356	5999123	3039039	851251	917225
1872001	6006395	5229642	870126	948116
2125438	6011626	5469901	873525	952498
3015347	6097543	5477323	880207	988157
3017342	6118372	5712618	884078	1000727
3031852	6350247	5865681	897377	1775806
3045913	6596094	5874617	900742	1863334
3050452	6599902	5878118	1803689	1867472
3054872	6602813	5888437	1869235	1869250
3060242	6694026	6007398	1872781	1874743
3063395	6705597	6011727	1877197	1880170
4547243	6708839	6097478	1880111	1988729
4576819	6712498	6287106	1883251	2620635
4598992	6731173	6326121	1884865	3063575
5048869	6747625	6384535	1912623	3080360
5064644	6755085	6417102	1926844	3093053
5080718	6773090	6526978	1973534	3107085
5093929	6778301	6581559	1981387	3129698
5096254	6790355	6585887	1984834	3255652
5101161	6794072	6596050	1989065	3259314
5105353	7250895	6597619	1993798	3262923
5115199	7254521	6599927	1997691	3266599
5194059	7337074	6602730	2029238	3270509
5220573	7340342	6694048	2038166	3275274
5225153	7397019	6701476	2055117	3278951
5229509	7430205	6705382	2060590	3283573
5712861	7432874	6708939	2064609	3288384
5790577	7446442	6712507	2068153	3296363
5845740	7451789	6731739	2080728	3340062
5850014	7454739	7250971	2718598	3860011
5858442	7458869	7396722	2721870	4457880
5861650	8825634	7433360	2975971	4467271
5868983	9105846	7437071	2984760	4475290
5873232	9196375	7441801	2988637	4538794
5878092	9232092	7447345	2995023	4543322
5888625	9235899	7451809	2998570	4547197
6417732	9243996	8069449	3007874	4555002
6577032	10599020	8583662	3040429	4559291
6579501	10614707	9314675	3045115	4563889
6585778	10622013	9652475	3056329	4576855
6590784	10626757	9656636	3064137	4580414
6597556	10654893	10047374	3067332	4585346
6602867	10657003	10178494	3071787	4589249
6610287	10671568	11205067	3076529	4599348
6613924	11205245	11240190	3080240	4603654
6617911	11474355	11474340	3086615	4664368
6622451	11508256	11508192	3101680	4668298
6631359	11534362	11525701	3106788	4672169
6689588	11548375	11534377	3112139	4676415
6693668	11552214	11547980	3115460	4684423
6699998	11638501	11552067	3119444	6287095
6712430	11641222	11557359	3123576	6526961
6731270	12052359	11638464	3173720	6539485
7433121	12065835	12012839	4459209	6708887
7437166	12184260	12017401	4476629	6823346
7443792	13039835	12034564	4538799	6837505
7446639	13073719	12046026	4547447	6850232
7454062	13186720	12052310	4560410	7182943
7458682	14118954	12054612	4577551	7185489
7462673	15266045	12148119	4589968	7188943
7470712	15280207	12157028	4604891	7250761
7487943	15293352	12161240	4668211	7336983
7538102	15298044	12179599	4677326	7396683
7571724	15302228	12353179	4681435	7530533
9315001	15323047	12380362	4684958	7537920
9345145	15328672	12384155	4692981	7545693
9661360	15343681	12557960	4716099	7548711
9669538	15352763	12641009	4718951	7572246
9673826	15357640	12781635	4722178	9746315
9680336	15388828	12794165	4756672	10047393
10182781	15399354	12866574	4761197	10178545
10187054	15408597	12986217	4764206	10187011
10196753	15680857	13019904	4778235	10370540
10201829	15684251	13035942	4906020	10718862
10212989	15687351	13039889	4916949	10741241
10560476	15735940	13041701	4921132	11156672
10564278	15749824	13045989	5028023	11159505
11548024	15756915	13050050	5036908	11166588
11631864	16104368	13054134	5041388	11170066
11637895	16471324	13058457	5045031	11173955
11651938	16476093	13062194	5048591	11506972
11659834	16497587	13076020	5057215	11514843
11790108	16581376	13094301	5064676	11519752
11814665	16620024	13096663	5217289	11523789
11818630	16624716	13118155	5709312	11528368
11833478	16632144	13183805	5712533	11532519
11851077	16635632	13187433	5763084	11562016
12008558	16640303	13250177	5781186	11632115
12014365	17189731	13999616	5786345	11648038
12017484	17654648	14022031	5790359	11777919
12027266	17934063	14118801	5844928	11798419
12031032	17938322	14255577	5850810	11803349
12035263	17942737	14259740	5868918	11819153
12046188	17945979	14714005	5873362	11822716
12052234	17949938	14836029	5985589	11828373
12136900	17953464	15215415	5990155	11833436
13039726	17957950	15244341	6365365	11839282
13041585	17963280	15277123	6384950	11842645
13053991	17971797	15293581	6390256	11851035
13056567	18728042	15297969	6413177	11854311
13061477	18749186	15302319	6417416	11862491
13064710	18785095	15305519	6566671	12353326
13068868	18800643	15310575	6569865	12380065
13073548	18808998	15328984	6573429	12838404
13076617	18814465	15332393	6577186	12867125
13089733	18823500	15352759	6579780	12986232
13116568	18836952	15363081	6586930	13020407
13121691	18841110	15372713	6594410	13249982
13179618	18853741	15389580	6603246	13300499
13200325	18858154	15408590	6606079	13362567
13204256	18871205	15680792	6611687	13467627
13208673	18874482	15684384	6617292	13540462
13249912	18885210	15695302	6697237	13546354
13257932	18889737	16060330	6702755	13673620
13682831	18894213	16064112	7100588	13677338
14256204	18916007	16070052	7397377	13682490
14720247	18923842	16074534	7429858	13686265
14723931	18930120	16078367	7433119	13690304
14737184	19691543	16099561	7437401	14378086
14836029	19750766	16104339	7443885	14835899
14906121	20238490	16178870	7446706	14888433
14917152	20242774	16201967	7459763	14892892
14921415	20251412	16411621	7463286	14897331
14924066	20255312	16414804	7467117	14902058
14933779	20268157	16467809	7471154	14907749
14938006	20284791	16470492	7475702	14950519
14953645	20287915	16581309	7484426	14955061
14958369	20301609	16584617	7493558	14959329
14967588	20307285	16632523	7495530	14963344
15215250	20310723	16636401	7504174	14967614
15219864	20315831	16640347	7509709	14971661
15228548	20514321	16643749	7514422	14980595
15244797	20599903	17178940	7522562	14998826
15247706	20602947	17266414	7548568	15002426
15252622	20620276	17614579	9382003	15006956
15263132	20625955	17618101	9396346	15010997
15265769	21149795	17627144	9424770	15015535
15268498	21162940	17649958	10128681	15027979
15273029	21188856	17654565	10282493	15175760
15276342	21193184	17933950	11681274	16225181
15280199	21197037	17938375	11731137	16231868
15293055	21201455	17950169	11761940	16245436
15297151	21210255	17953843	11798728	16248667
15302058	21227015	17962944	11828811	16410880
15305516	21266707	17972484	11833566	16581386
15310444	21275355	18043617	11836224	16619858
15328945	21279435	18052545	11846478	16628924
15348823	21284187	18057148	11851038	16632232
15351936	21287859	18694902	11862473	16640411
15361994	21292165	18728799	11867200	16678636
15364552	21303132	18736826	11877368	16746378
15366860	21307740	18753758	11911769	16752347
15370830	21311873	18757990	11928706	16756292
15384509	21316263	18767020	11936389	16772415
15389224	21319760	18786202	11946688	16775821
15399297	21376596	18795368	11961150	16784343
15684223	21380602	18800615	11984667	16810519
15695414	21383845	18809829	12000362	16815635
15699257	21388562	18823498	12008497	16965623
16070604	21468174	18837279	12148035	16968514
16074221	21472535	18841594	12152869	16978859
16078649	21485837	18858373	12161280	16982159
16099547	21508847	18872520	12176149	16985623
16103977	21516303	18875915	12652845	16989855
16109494	21546147	19366601	12684117	17177147
16120266	21551154	19462670	12724821	17189692
16179562	21564225	19467556	12739847	17200604
16412180	21576020	19514664	12771412	17207118
16414952	21633319	19519149	12775853	17214977
16419482	21660285	19525823	12781616	17219207
16424487	21677356	19531723	12790010	17241340
16470398	21681256	19691811	12991832	17328148
16632717	21686659	19695530	13004952	17399587
16636309	21690593	19751052	13010970	17480934
16639940	21696470	19769040	13019774	17485866
16643011	21700981	19919836	13035460	17490145
16651053	21705838	19923428	13038620	17498702
16652801	21716538	19940702	13045599	17503376
16656426	21728750	20007346	13049916	17515479
16662610	21730705	20209558	13053602	17654615
16665723	21736966	20268592	13057984	17696516
16676723	21746306	20273762	13061734	17700934
16681693	21762780	20284832	13065698	17997744
16685871	21773875	20307654	13089741	18043718
16688895	21812597	20311205	13093882	18207927
16692821	21839439	20320638	13096758	18219784
16695828	21954734	20363238	13118086	18223961
16698646	21966467	20431914	13183365	18236705
16703445	22614421	20435443	13187859	18265531
17178725	22627678	20438990	13249893	18294135
17189625	22639812	20442530	13254949	18307650
17197520	22643661	20447160	13257871	18424642
17204082	22730217	20514974	13262315	18430264
17328215	22738867	20518989	13271783	18433723
17399513	22776216	20580972	13275833	18436748
17490339	22899557	20595661	13283300	18442397
17515903	22923875	20622561	13288439	18446994
17530589	22928132	20625958	13363420	18450916
17649624	22935265	21104734	13525217	18454389
17654482	22940118	21124223	13926599	18457750
17953524	22952365	21141455	14256466	18461854
18043615	22974855	21145909	14697454	18475115
18215265	22979634	21163792	14702029	18501623
18219701	23332899	21189107	14720850	18601499
18223868	23336871	21193255	14737573	18894260
18226942	23340103	21197180	14756256	18911729
18232027	23346661	21210309	14761191	19191928
18235835	23350748	21223022	14765923	19337237
18241254	23363905	21227052	14768874	19379285
18246392	23396306	21240577	14772970	19525982
18257292	23414651	21279991	14777456	19528164
18261208	23420094	21284211	14780356	19531656
18264836	23422301	21287838	14784780	19691816
18307479	23428583	21292709	14786437	19695671
18434045	23432510	21303728	14791083	19698824
18437270	23436746	21307999	14812465	19769038
18442172	23973449	21311866	14835681	19915111
18451643	24753285	21388661	14972829	19919668
18454413	24760514	21460389	14981062	19923446
18694913	24769451	21468362	15003866	20007723
18719837	24774160	21472604	15011218	20033044
18721756	24778257	21476327	15015800	20097288
18728274	24796508	21485539	15032660	20109527
18736234	24801280	21501315	15077540	20122383
18738302	24803191	21508527	15085504	20171850
18749414	24811238	21511973	15113887	20186831
18757900	24815444	21516113	15117620	20191139
18762244	24822595	21664165	15164144	20209688
18766243	24827355	21670001	15176633	20222686
18786379	24831525	21681127	15244326	20229546
18800562	24839679	21686408	15297930	20234879
18808993	24848941	21690769	15302315	20243208
18823447	24882121	21696249	15307452	20246595
20292093	24885810	21701489	15329728	20251348
20296470	25037205	21706542	15339183	20255454
20303457	25044795	21713002	15347402	20257720
20312637	25049056	21750657	15352798	20273548
20316005	25057094	21839448	15356716	20275270
20320277	25060554	21955276	15372486	20280112
20322882	25070803	22454075	15409304	20284710
20326188	25099223	22465333	15552863	20444114
20329307	25103178	22469667	15556087	20518903
20357973	25111490	22479369	15684095	20522978
20363134	25112554	22542731	15775088	20536915
20367192	25120041	22563219	15912398	20581362
20373533	25149879	22614358	16061498	20594031
20380722	25153628	22643618	16065053	20599706
20431590	25278758	22686790	16069904	20602916
20433476	25293174	22690226	16074148	20609212
20437523	25297688	22695265	16085527	20616056
20442538	25335521	22698932	16099382	20642463
20447411	25337577	22724261	16109022	20688568
20621397	25340360	22729840	16114979	20692591
20639925	25345466	22738995	16119828	20740875
20643466	25360366	22776158	16167203	20817300
21092524	25386150	22923850	16411038	20820881
21096100	25393127	23336848	16415325	20969568
21115810	25403254	23340129	16419313	21092730
21120192	25412973	23346377	16424731	21100455
21127573	25425511	23350477	16428290	21249322
21131983	25432673	23428624	16440249	21266412
21137064	25451409	23432613	16457922	21279921
21141321	25465920	23436979	16462348	21287930
21145808	25470085	23439240	16467308	21292181
21149504	25473748	23744421	16471148	21303738
21154150	25494851	23973061	16621085	21307663
21158592	25502722	24201446	16632569	21312102
21163074	25506273	24205729	16636535	21316374
21167170	25519366	24243537	16639838	21319757
21172482	25525063	24252083	16643620	21327651
21177588	25603923	24261603	16646610	21333107
21197003	25613691	24274072	16678834	21337013
21200717	25637248	24284156	16690090	21343899
21205199	26441605	24287971	16694684	21347016
21210125	26459864	24291594	16703107	21354032
21223144	26482823	24307702	16712077	21376432
21226769	26490883	24412096	16715844	21380700
21236004	26626795	24666932	16727322	21383863
21240387	26630643	24708380	16729083	21388576
21249128	26645817	24712647	16732292	21409522
21274766	26809554	24723070	16778287	21413544
21303700	26832805	24739543	16945780	21418494
21472664	26836944	24753259	17179233	21428283
21512125	26839738	24760433	17189760	21432003
21677446	26847552	24773957	17197317	21472659
21681245	26851260	24777960	17206969	21485637
21963774	26856275	24792925	17266466	21508902
21981038	26994675	24796703	17490239	21516148
21986038	27000393	24801186	17905304	21524237
22027831	27008997	24811221	18044747	21681339
22032293	27012689	24815393	18057700	21690751
22055445	27017609	24820490	18102839	21700956
22060017	27022803	24826081	18443657	21708749
22081551	27026573	24839941	18459879	21712903
22089644	27029596	24891116	18463104	21724976
22103723	27034865	25037056	18471034	21729319
22599930	27043080	25060678	18475101	21750966
22614376	27059428	25353015	18479660	21809110
22627769	27068515	25392927	18496834	21812871
22635380	27074158	25401883	18566333	21827010
22644230	27078887	25413014	18597447	21839639
22647937	27094905	25494996	18670915	21842213
22661303	27104087	25498508	18694703	21854518
22677368	27145522	25503736	18858646	21868486
22682666	27149240	25521095	19284785	21949561
22686607	27155039	25524954	19462566	21952756
22690211	27164952	25603854	19467298	21984127
23346524	27168717	25614657	19480643	22032012
23350879	27174120	25649280	19518665	22055459
23452798	27178018	25655200	19525699	22072747
23541382	27185393	25657274	19531664	22752167
23594801	27190678	25666907	19553693	22764523
23745189	27199235	25673819	19556903	22767797
23969254	27214110	25679468	19993863	22771451
23972925	27233145	25683900	20006912	22775428
23978083	27236666	25702236	20243214	22779205
24020016	27248385	26182636	20268904	22783263
24029141	27251984	26251021	20277110	22787460
24201443	27293937	26254251	20304009	22790381
24373338	27687138	26257975	20311269	22798582
24376551	27700680	26262099	20320823	23050151
24378443	27704718	26281562	20363253	23054175
24383450	27708766	26285445	20372819	23057304
24388623	27719990	26368496	20427088	23061907
24394394	27730905	26373163	20431633	23063222
24397767	27738242	26376779	20435048	23331249
24407730	27745019	26381554	20439017	23346355
24411483	27748702	26390774	20442658	23541188
24419968	27755088	26394594	20453805	23592184
24424339	27804880	26398924	20479632	23744467
24604827	28094504	26403372	20501211	23945158
24608556	28212715	26441702	20519651	23969692
24612817	28216088	26459838	20595584	23977975
24620452	28218675	26478087	20620110	24019770
24624649	28223293	26482357	20623240	24023588
24666325	28228557	26527157	20626803	24028910
24708018	28232898	26537840	20631839	24407964
24713239	28234942	26542112	20821453	24411942
24718098	28251198	26626491	21041549	24420456
24725262	28267273	26630534	21089164	24423945
24730504	28502542	26808662	21093053	24604708
24735531	28575122	26813125	21096745	24608001
24738910	28578790	26832667	21100600	24612515
24743483	28582098	26836989	21104816	24620359
24746263	28586336	26843224	21124058	24624392
24753148	28590316	26847678	21142068	24631835
24760717	28593232	26993927	21163551	24638160
24765270	28597883	26998630	21188713	24660941
24769314	28601651	27008957	21193042	24666109
24773718	28605315	27012744	21197966	24707912
24777685	28623683	27029578	21201150	24811104
24781333	28632984	27043187	21400246	24822635
24784652	28639459	27046639	21409859	24848277
24788308	28643802	27050189	21424056	24911182
24792415	28651906	27059583	21431322	24924392
24796560	28666462	27098982	21670050	24979559
24801317	28670841	27145270	21674267	24990065
24803947	28686310	27149053	21826984	24998757
24811302	28696754	27153154	21870609	25010883
24815694	28862503	27168840	21958713	25036984
24822785	28875285	27178408	21961868	25278323
25615226	28891373	27181885	21964443	25335572
25628867	28937729	27345230	21993494	25337285
25634869	28940896	27356176	21997902	25341167
25636809	28945705	27379098	22031653	25345091
25649254	28949816	27383944	23453434	25349183
25651672	28957445	27386218	23456931	25353439
25655509	29167064	27402121	23475863	25360628
25665444	29169874	27585985	23540972	25366495
25673665	29269149	27626418	23593778	25369521
25679357		27639954	23712083	25381767
25683825		27645101	23725391	25386812
25697508		27672609	23744596	25392508
25702167		27687479	23948557	25401668
25714942		27700898	23972634	25494913
25869615		27705334	24025582	25498592
25928301		27709193	24058697	25502714
25936363		27720041	24095475	25520945
25945826		27731532	24201592	25525219
25983178		27738053	24205790	25603212
26024462		27748119	24215023	25613952
26053209		27751333	24219062	25641908
26058142		27753945	24261170	25702244
26083583		27790501	24412735	25728862
26087004		27793590	24507612	25738953
26115273		27801276	24609454	25755082
26119260		27804727	24621224	25866231
26125027		27808345	24625491	25869563
26133528		27872834	24630898	25873610
26151198		27877185	24634454	25877569
26155620		28056062	24638894	25881994
26165986		28059069	24661550	25927821
26178047		28094471	24666183	25931990
26182413		28219318	24681835	25937011
26187251		28260577	24684947	25945876
26191501		28268429	24694898	25983230
26193230		28283205	24699491	26020985
26205609		28296762	24703803	26024307
26236736		28315930	24707929	26028407
26250301		28324516	24712586	26032344
26403412		28331572	24722885	26035759
26441518		28335276	24730990	26053896
26473704		28340921	24739035	26058180
26847822		28350114	24743444	26080487
26998750		28353421	24746908	26083712
27043112		28365319	24753281	26087060
27386268		28373325	24761044	26090597
27401253		28379232	24765704	26093510
27473645		28382237	24769351	26097880
27476097		28386088	24773939	26119231
27477335		28399396	24777867	26441630
27481165		28464398	24788767	26474827
27499095		28472711	24790809	26479131
27504293		28478811	24796724	26487394
27508628		28502721	24801272	26490567
27513490		28574460	24819631	26495789
27517924		28586799	24927513	26498993
27527151		28590814	24990720	26507604
27540871		28594145	25234304	26511421
27590364		28601086	25266257	26526683
27648473		28604708	25503904	26531114
27652696		28612349	25516815	26533831
27658596		28623960	25521320	26538205
27687285		28639349	25596049	26546513
27688929		28644626	25614835	26551018
27699654		28649021	25622057	26553854
27704761		28670765	25628877	26559021
27708832		28686325	25633950	26563723
27719965		28862172	25637251	26674276
27730611		28940897	25651918	26848050
27737875		28950542	25655400	26959843
27745068		28953801	25664473	26964315
27748755		28957641	25672956	26969966
28325415		28965305	25679438	26973261
28334940		28969857	25683836	26977989
28340572		28974362	25690494	26994349
28344791		28978392	25702089	26998761
28353312		29065745	25709873	27005506
28357799		29094311	25713438	27023053
28364939		29098140	25804606	27386588
28369169		29123435	25863293	27473549
28373218		29144341	25942961	27481583
28382132		29147862	26263477	27499732
28386982		29150973	26281610	27508646
28391269		29170126	26369011	27513820
28398357		29181240	26403381	27517762
28420984		29268924	26408680	27526850
28430726		29381384	26441777	27533495
28433777			27356423	27537499
28437422			27379080	27540870
28441727			27395695	27543768
28445678			27399309	27545542
28455594			27402859	27558014
28459788			27410381	27571338
28463471			27419267	27589854
28466456			27431429	27704850
28472494			27528009	27709071
28477395			27550616	27737682
28578741			27563707	27801310
28582200			27571871	27805027
28597904			27585756	28059270
28601116			27590243	28094409
29177458			27597459	28207076
29180668			27626070	28211854
29184652			27687408	28216049
29189591			27700705	28218486
29195150			27705324	28233757
29198894			27719956	28251260
29206645			27731633	28267746
29210474			27738444	28269575
29213150			27745006	28281012
29218170			27789503	28297010
29226780			27797310	28316068
29230726			28071261	28320680
29255645			28141698	28324857
29269108			28202764	28331492
			28220259	28341334
			28268422	28353574
			28276785	28365517
			28282853	28421080
			28298633	28425912
			28316045	28502778
			28325246	28508676
			28335053	28517260
			28340909	28556616
			28346166	28570548
			28353852	28574017
			28356301	28582549
			28364958	28586752
			28368967	28598334
			28374145	28604944
			28377769	28624030
			28382293	28632906
			28388130	28640135
			28399922	28644624
			28420938	28648845
			28428116	28652349
			28430778	28670698
			28434136	28797974
			28478563	28862022
			28502380	28937237
			28566572	28940882
			28574369	28950591
			28578670	28953516
			28594645	28961252
			28598241	28965070
			28604601	28970400
			28950721	28978357
			28966028	28999377
			28971695	29093769
			29065486	29097507
			29097434	29121056
			29148496	29143751
			29154305	29150977
			29164807	29169865
			29173725	29189570
			29177873	29206398
			29186210	29235958
			29189773	29255610
			29198127	29260299
			29202267	29265319
			29206403	29273303
			29217610	29381348
			29268749	29441393
			29370454	29469216
			29381138
			29475866
