# Supplementary material for: Silencing CA1 pyramidal cells output reveals the role of feedback inhibition in hippocampal oscillations
Source: Nat Commun. 2024 Mar 11;15:2190. doi: 10.1038/s41467-024-46478-3 (PMC10928166; doi:10.1038/s41467-024-46478-3)
Supplement: Supplementary file 6 — Source Data [file 41467_2024_46478_MOESM6_ESM.xlsx]

## Sheet: Figure 1e
Figure 1e
		Stimulus Intensity (mA)	Control									CA1-TeTX
			Slice 1	Slice 2	Slice 3	Slice 4	Slice 5	Slice 6	Slice 7	Slice 8	Slice 9	Slice 1	Slice 2	Slice 3	Slice 4	Slice 5	Slice 6	Slice 7	Slice 8	Slice 9	Slice 10	Slice 11	Slice 12	Slice 13
		1.1	-8.42	-3.83	-64.56	-112.26	-109.83	-64.84	-276.79	-177.11	-223.87	-6.95	-5.56	0	-274.03	0	-17.03	-33.68	-50.071	-12.022	-12.813	-22.568	-11.883	0
		1.15	-38.78	-177.12	-104.71	-238.12	-126.54	-88.02	-208.36	-200.16	-234.54	-31.49	-9.42	0	-414.25	0	-9.96	-40.84	-81.22	-44.11	-76.244	-35.155	-7.347	0
		1.2	-19.99	-10.25	-120.4	-264.41	-183.16	-172.21	-200.98	-302.74	-180.75	-19.36	-13.69	0	-163.17	0	-55.85	-12.94	-128.25	-58.5	-21.192	-17.724	-18.037	0
		1.25	-32.21	-223.58	-196.66	-235.97	-170.68	-320.41	-190	-249.09	-245.61	-103.23	-11.67	0	-310.16	0	-66.42	-35.43	-187.91	-87.51	-65.03	-45.072	-35.37	0
		1.3	-81.42	-211.61	-262.74	-241.15	-133.48	-870.16	-208.01	-345.58	-229.97	-66.41	-8.54	0	-532.85	0	-21.96	-60.06	-223.55	-96.86	-99.12	-38.874	-38.909	0
		1.35	-136.26	-243.07	-593.68	-316.12	-180.8	NaN	-193.99	-331.66	-403.23	-90.51	-6.59	0	-210.54	0	-33.92	-44.89	-221.26	-100.8	-138.593	-43.64	-41.53	0

## Sheet: Figure 1g
Figure 1g
		Control	CA1-TeTX
	Mouse 1	67.192	46.656
	Mouse 2	68.745	36.405
	Mouse 3	64.154	39.136
	Mouse 4	94.596	34.006

## Sheet: Figure 1i
Figure 1i
		Control (slice 180814_10)		CA1-TeTX (slice 180828_1)
		Time (s)	sIPSC	Time (s)	sIPSC
		11.5998	0.00628931	18.2595	0.0147059
		12.1626	0.0125786	18.5409	0.0294118
		13.1006	0.0188679	19.5727	0.0441177
		13.2569	0.0251572	20.4169	0.0588235
		13.2569	0.0314465	21.3236	0.0735294
		13.2881	0.0377359	21.5424	0.0882353
		14.1323	0.0440252	21.5737	0.102941
		14.3512	0.0503145	21.8551	0.117647
		14.8827	0.0566038	22.2616	0.132353
		14.9453	0.0628931	22.9182	0.147059
		15.3205	0.0691824	23.7936	0.161765
		15.6019	0.0754717	23.8874	0.176471
		15.6957	0.081761	24.5127	0.191176
		15.7582	0.0880503	24.7003	0.205882
		15.7895	0.0943396	25.5132	0.220588
		15.8207	0.100629	25.8572	0.235294
		16.0083	0.106918	26.1386	0.25
		16.1021	0.113208	26.2949	0.264706
		16.3835	0.119497	26.4825	0.279412
		16.6649	0.125786	27.0766	0.294118
		16.915	0.132076	27.8582	0.308823
		17.0088	0.138365	28.6711	0.323529
		17.2902	0.144654	29.2027	0.338235
		17.6029	0.150943	29.359	0.352941
		17.7592	0.157233	29.9218	0.367647
		18.1344	0.163522	29.9843	0.382353
		18.3533	0.169811	30.8285	0.397059
		18.8535	0.176101	31.1412	0.411765
		18.8535	0.18239	31.704	0.426471
		19.2287	0.188679	31.7352	0.441177
		19.2287	0.194969	31.9228	0.455882
		19.3851	0.201258	32.3918	0.470588
		19.6039	0.207547	32.7045	0.485294
		19.6665	0.213837	33.236	0.5
		20.323	0.220126	33.8613	0.514706
		20.4794	0.226415	34.0177	0.529412
		20.5732	0.232704	34.2365	0.544118
		20.8546	0.238994	34.6117	0.558824
		21.0109	0.245283	34.8306	0.573529
		21.0422	0.251572	35.9562	0.588235
		22.074	0.257862	37.7696	0.602941
		22.2303	0.264151	38.4262	0.617647
		22.2928	0.27044	38.4575	0.632353
		22.8243	0.27673	40.3647	0.647059
		22.8869	0.283019	40.5523	0.661765
		22.9494	0.289308	40.7399	0.676471
		23.1058	0.295598	44.5231	0.691176
		23.3246	0.301887	46.4616	0.705882
		23.4184	0.308176	47.1808	0.720588
		23.4497	0.314465	48.2125	0.735294
		23.6685	0.320755	48.4627	0.75
		23.9812	0.327044	50.7138	0.764706
		24.0125	0.333333	52.9337	0.779412
		24.0437	0.339623	53.1839	0.794118
		24.1063	0.345912	53.8092	0.808824
		24.2001	0.352201	54.4345	0.823529
		24.6691	0.358491	55.7164	0.838235
		24.8567	0.36478	55.9353	0.852941
		24.8879	0.371069	56.0916	0.867647
		24.9192	0.377358	57.9989	0.882353
		24.9817	0.383648	58.718	0.897059
		24.9817	0.389937	60.1562	0.911765
		25.1693	0.396226	65.534	0.926471
		25.2631	0.402516	68.1291	0.941176
		25.3256	0.408805	91.7977	0.955882
		25.5132	0.415094	96.8941	0.970588
		25.7008	0.421384	120.25	0.985294
		25.8572	0.427673	137.947	1
		26.1386	0.433962
		26.1698	0.440252
		26.2011	0.446541
		26.5138	0.45283
		26.5763	0.45912
		26.6076	0.465409
		26.7014	0.471698
		26.7639	0.477987
		27.5768	0.484277
		27.9833	0.490566
		27.9833	0.496855
		28.0458	0.503145
		29.2027	0.509434
		29.3277	0.515723
		29.8593	0.522013
		30.2344	0.528302
		30.5784	0.534591
		30.9848	0.54088
		31.0786	0.54717
		31.1724	0.553459
		31.3913	0.559748
		31.4226	0.566038
		31.5789	0.572327
		31.6102	0.578616
		31.704	0.584906
		31.7978	0.591195
		31.7978	0.597484
		31.8603	0.603774
		32.3293	0.610063
		32.7358	0.616352
		32.9233	0.622641
		32.9546	0.628931
		33.3611	0.63522
		33.5799	0.641509
		34.0489	0.647799
		34.174	0.654088
		34.3303	0.660377
		34.4867	0.666667
		34.4867	0.672956
		35.6748	0.679245
		35.8311	0.685535
		36.05	0.691824
		36.05	0.698113
		36.8629	0.704403
		37.0192	0.710692
		37.4257	0.716981
		37.9572	0.72327
		38.7701	0.72956
		40.3334	0.735849
		40.4898	0.742138
		40.9588	0.748428
		41.0838	0.754717
		41.2714	0.761006
		41.3027	0.767296
		41.6466	0.773585
		41.9905	0.779874
		43.8978	0.786164
		44.8358	0.792453
		44.9609	0.798742
		46.8681	0.805031
		46.9931	0.811321
		47.0557	0.81761
		47.8061	0.823899
		48.5252	0.830189
		48.6503	0.836478
		48.6503	0.842767
		49.1193	0.849057
		49.8697	0.855346
		50.5262	0.861635
		50.9952	0.867924
		51.2141	0.874214
		51.2141	0.880503
		51.3392	0.886792
		51.8394	0.893082
		52.6836	0.899371
		52.7774	0.90566
		54.2782	0.91195
		54.3094	0.918239
		54.5283	0.924528
		55.7477	0.930818
		57.4673	0.937107
		59.656	0.943396
		62.0947	0.949685
		65.1276	0.955975
		65.534	0.962264
		67.0348	0.968553
		74.57	0.974843
		83.2307	0.981132
		92.5793	0.987421
		95.6121	0.993711
		145.326	1

## Sheet: Figure 1j
Figure 1j
		Control	CA1-TeTX
	Cell 1	28.42	53.097
	Cell 2	49.837	24.932
	Cell 3	56.273	39.027
	Cell 4	33.125	32.27
	Cell 5	56.379	38.581
	Cell 6	35.432	36.025
	Cell 7	39.318	36.26
	Cell 8	25.366	42.4
	Cell 9	25.389	51.066
	Cell 10	24.933	63.782
	Cell 11	21.972	39.466
	Cell 12	29.253	40.273
	Cell 13		40.619
	Cell 14		38.063
	Cell 15		50.86

## Sheet: Figure 1k
Figure 1k
		Control (slice 180814_10)		CA1-TeTX (slice 180828_1)
		Time (s)	sIPSC	Time (s)	sIPSC
		0	0.00628931	0	0.0147059
		0.0241992	0.0125786	0.35	0.0294118
		0.0277969	0.0188679	0.507797	0.0441177
		0.0289023	0.0251572	0.521813	0.0588235
		0.0301992	0.0314465	0.733898	0.0735294
		0.0313008	0.0377359	0.957203	0.0882353
		0.0344023	0.0440252	1.1536	0.102941
		0.0344023	0.0503145	1.249	0.117647
		0.0370977	0.0566038	1.32791	0.132353
		0.039	0.0628931	1.6685	0.147059
		0.0393008	0.0691824	1.7594	0.161765
		0.0413008	0.0754717	1.92519	0.176471
		0.0443008	0.081761	1.96909	0.191176
		0.0472988	0.0880503	1.9732	0.205882
		0.0487012	0.0943396	2.1737	0.220588
		0.0525	0.100629	2.3694	0.235294
		0.0526992	0.106918	2.4339	0.25
		0.0553984	0.113208	2.83191	0.264706
		0.0568008	0.119497	3.015	0.279412
		0.0578003	0.125786	3.04091	0.294118
		0.058	0.132076	3.48641	0.308823
		0.058	0.138365	3.69769	0.323529
		0.0581992	0.144654	3.81409	0.338235
		0.0587	0.150943	3.97169	0.352941
		0.0588994	0.157233	4.3125	0.367647
		0.0605996	0.163522	4.3224	0.382353
		0.0658008	0.169811	4.4808	0.397059
		0.0665	0.176101	4.54941	0.411765
		0.0734004	0.18239	5.0345	0.426471
		0.0747969	0.188679	5.0602	0.441177
		0.0775996	0.194969	5.64719	0.455882
		0.0832969	0.201258	5.80519	0.470588
		0.0857012	0.207547	5.996	0.485294
		0.0871992	0.213837	6.15141	0.5
		0.0902969	0.220126	6.52872	0.514706
		0.0907012	0.226415	6.9687	0.529412
		0.101199	0.232704	7.04191	0.544118
		0.1016	0.238994	7.5278	0.558824
		0.1031	0.245283	7.65031	0.573529
		0.1038	0.251572	7.95922	0.588235
		0.1051	0.257862	8.539	0.602941
		0.1055	0.264151	8.84969	0.617647
		0.109	0.27044	9.05541	0.632353
		0.109398	0.27673	9.4637	0.647059
		0.110701	0.283019	9.5185	0.661765
		0.112102	0.289308	9.802	0.676471
		0.129199	0.295598	10.081	0.691176
		0.132	0.301887	10.249	0.705882
		0.1348	0.308176	10.3744	0.720588
		0.139398	0.314465	10.4546	0.735294
		0.140701	0.320755	10.7499	0.75
		0.141801	0.327044	10.9072	0.764706
		0.142201	0.333333	11.3415	0.779412
		0.1425	0.339623	11.7515	0.794118
		0.143703	0.345912	12.6381	0.808824
		0.1451	0.352201	13.2473	0.823529
		0.1475	0.358491	13.3739	0.838235
		0.151199	0.36478	15.3048	0.852941
		0.153299	0.371069	20.5485	0.867647
		0.156301	0.377358	20.7902	0.882353
		0.1595	0.383648	20.8913	0.897059
		0.1625	0.389937	21.0807	0.911765
		0.165699	0.396226	21.2305	0.926471
		0.185703	0.402516	21.7499	0.941176
		0.186301	0.408805	25.4926	0.955882
		0.1934	0.415094	25.9224	0.970588
		0.207	0.421384	32.5017	0.985294
		0.209199	0.427673	34.1718	1
		0.2105	0.433962
		0.2135	0.440252
		0.2135	0.446541
		0.2166	0.45283
		0.217699	0.45912
		0.2185	0.465409
		0.223801	0.471698
		0.225	0.477987
		0.228	0.484277
		0.2316	0.490566
		0.234398	0.496855
		0.240102	0.503145
		0.2477	0.509434
		0.248299	0.515723
		0.2514	0.522013
		0.255299	0.528302
		0.256699	0.534591
		0.263	0.54088
		0.2643	0.54717
		0.273701	0.553459
		0.277699	0.559748
		0.2811	0.566038
		0.2853	0.572327
		0.287602	0.578616
		0.292699	0.584906
		0.305799	0.591195
		0.3089	0.597484
		0.3135	0.603774
		0.3186	0.610063
		0.3204	0.616352
		0.322699	0.622641
		0.333699	0.628931
		0.335799	0.63522
		0.337699	0.641509
		0.3409	0.647799
		0.3446	0.654088
		0.350301	0.660377
		0.3589	0.666667
		0.3665	0.672956
		0.373	0.679245
		0.383301	0.685535
		0.385898	0.691824
		0.3895	0.698113
		0.4049	0.704403
		0.4086	0.710692
		0.419	0.716981
		0.426902	0.72327
		0.4659	0.72956
		0.4753	0.735849
		0.479	0.742138
		0.482	0.748428
		0.4902	0.754717
		0.498699	0.761006
		0.5174	0.767296
		0.542701	0.773585
		0.5492	0.779874
		0.549898	0.786164
		0.5725	0.792453
		0.583	0.798742
		0.601602	0.805031
		0.6677	0.811321
		0.668101	0.81761
		0.724199	0.823899
		0.7321	0.830189
		0.7364	0.836478
		0.744398	0.842767
		0.7475	0.849057
		0.7485	0.855346
		0.750898	0.861635
		0.753199	0.867924
		0.770402	0.874214
		0.774	0.880503
		0.798703	0.886792
		0.806902	0.893082
		0.844598	0.899371
		0.857601	0.90566
		0.896301	0.91195
		0.933102	0.918239
		0.9755	0.924528
		1.0352	0.930818
		1.0516	0.937107
		1.0539	0.943396
		1.085	0.949685
		1.0871	0.955975
		1.0963	0.962264
		1.3114	0.968553
		1.3649	0.974843
		1.4101	0.981132
		1.8179	0.987421
		2.0463	0.993711
		2.9402	1

## Sheet: Figure 1l
Figure 1l
		Control	CA1-TeTX
	Cell 1	4.11659	0.055
	Cell 2	5.51617	0.0883333
	Cell 3	3.53357	0.055
	Cell 4	2.63909	0.05
	Cell 5	5	0.06
	Cell 6	2.75	0.111667
	Cell 7	3.65	0.0916667
	Cell 8	3.61667	0.04
	Cell 9	3.35	0.0433333
	Cell 10	2	0.0383333
	Cell 11	2.28333	0.0316667
	Cell 12	3.45	0.0816667
	Cell 13		0.113333
	Cell 14		0.188406
	Cell 15		0.095

## Sheet: Figure 1n
Figure 1n
		Light intensity %)	Response amplitude (a.u)
		10	0.250851
		20	0.790007
		30	0.914294
		40	1.11076
		50	1.18262
		60	1.27571
		70	1.29537
		80	1.33184
		90	1.36342

## Sheet: Figure 1p
Figure 1p
		Control		CA1-TeTX
		Baseline	Evoked	Baseline	Evoked
	Slice 1	0.070006	1.27866	0.055442	2.68509
	Slice 2	0.153404	1.18415	0.134534	0.601208
	Slice 3	0.105156	0.868109	0.168987	1.50045
	Slice 4	0.067844	0.748097	0.150317	0.849611
	Slice 5	0.090001	0.48552	0.132457	1.21155
	Slice 6			0.06192	2.69165
	Slice 7			0.077528	2.18811
	Slice 8			0.02894	1.19324
	Slice 9			0.030214	0.941088
	Slice 10			0.043701	2.60603
	Slice 11			0.032493	1.85801

## Sheet: Figure 1q
Figure 1q
				Control	CA1-TeTX
			Slice 1	0.179338	0.762436
			Slice 2	0.24102	0.605768
			Slice 3	0.267709	0.789861
			Slice 4	0.144646	0.486643
			Slice 5	0.201493	0.326098
			Slice 6		0.788267
			Slice 7		0.71037
			Slice 8		0.689078
			Slice 9		0.572938
			Slice 10		0.873131
			Slice 11		0.711658

## Sheet: Sup Figure 1d
		Supp Figure 1a					Supp Figure 1b					Supp Figure 1d
		Control					CA1-TeTX					Control	CA1-TeTX
		Pulse 1 (P1)	Paired pulse (P2)				Pulse 1 (P1)	Paired pulse (P2)			Slice 1	0.91242	9.49148
	Sweep 1	1.28348	0.210169			Sweep 1	2.8137	1.98357			Slice 2	0.83886	2.58025
	Sweep 2	1.28917	0.23739			Sweep 2	2.71384	2.08873			Slice 3	1.54645	1.60108
	Sweep 3	1.28655	0.238786			Sweep 3	2.65457	2.00581			Slice 4	0.702265	5.56509
	Sweep 4	1.25725	0.219683			Sweep 4	2.62843	2.11789			Slice 5		1.94128
	Sweep 5	1.27687	0.240642			Sweep 5	2.61491	2.02963

[truncated: 8 more sheets: Figure 2f,2g,2h,2i,2j, Figure 3f, 3g, 3h, Supp Fig 3b, Supp Fig 3d, 3e,3i, 3j, Figure 4b, Figure 4c, 4e, 4f, Figure 4g, Supp Figure 5c]
